# Supplementary material for: Absolute and relative intensities of solo, free-form dancing in adults: A pilot study
Source: PLoS One. 2024 Nov 18;19(11):e0313144. doi: 10.1371/journal.pone.0313144 (PMC11573202; doi:10.1371/journal.pone.0313144)
Supplement: S1 Data — (ZIP) [file pone.0313144.s001.zip]

Archive with 6 entries (5 files):
- McCullough_AbsRel_PLOSONE_Data_DataDictionary/
- __MACOSX/._McCullough_AbsRel_PLOSONE_Data_DataDictionary
- McCullough_AbsRel_PLOSONE_Data_DataDictionary/AbsRelFreeDanceAdults_PLOS_ONE_DataDictionary.docx
- __MACOSX/McCullough_AbsRel_PLOSONE_Data_DataDictionary/._AbsRelFreeDanceAdults_PLOS_ONE_DataDictionary.docx
- McCullough_AbsRel_PLOSONE_Data_DataDictionary/McCullough_AbsRel_FreeFormDance_Flatfile.csv
- __MACOSX/McCullough_AbsRel_PLOSONE_Data_DataDictionary/._McCullough_AbsRel_FreeFormDance_Flatfile.csv
