# Supplementary material for: Absolute and relative intensities of solo, free-form dancing in adults: A pilot study
Source: PLoS One. 2024 Nov 18;19(11):e0313144. doi: 10.1371/journal.pone.0313144 (PMC11573202; doi:10.1371/journal.pone.0313144)
Supplement: S1 Data — (ZIP) [file pone.0313144.s001.zip › McCullough_AbsRel_PLOSONE_Data_DataDictionary/McCullough_AbsRel_FreeFormDance_Flatfile.csv]

METs_ModMusic	METs_ModNoMusic	METs_VigMusic	METs_VigNoMusic	PrHRmax_Music	PrHRmax_ModNoMusic	PrHRmax_VigMusic	PrHRmax_VigNoMusic	PrHRR_Music	PrHRR_ModNoMusic	PrHRR_VigMusic	PrHRR_VigNoMusic	WRRMR_Music	WRRMR_ModNoMusic	WRRMR_VigMusic	WRRMR_VigNoMusic	RPE_ModMusic	RPE_ModNoMusic	RPE_VigMusic	RPE_VigNoMusic	yearsDanceExp	BMI	age	restingHR	gender	rmr	rmrCV	modMusicTempo	vigMusicTempo	musicOrder
4.24066931	5.852107804	7.460916097	6.476266217	52	62	74	80	52	62	74	80	4.524434974	6.194367276	8.03118699	8.0923028	7	9	11	14	0	28.9	42	60	2	3.2	2.630014386	121.9051	142.581	1
8.470827925	5.746328022	9.901142236	8.442040938	92	75	100	96	91	72	100	95	8.876838465	6.020315906	10.42321836	9.012360792	15	13	18	18	15	28.3	19	59	1	3.3	1.749457642	135.0866	163.3861	1
6.942986041	6.103879036	7.681130304	6.986898659	82	79	87	86	81	78	87	85	7.060397411	6.169488285	7.847567002	7.070714712	14	14	15	14	9	22.5	18	71	1	3.4	1.836933485	94.209	140.499	1
5.764961942	5.529607093	6.181861737	6.431587497	80	76	85	82	80	76	85	82	6.471272994	6.119570619	6.859467305	7.09606687	13	15	17	16	0	26.7	56	50	1	3.1	0.997653204	137.9219	157.2317	2
5.380343077	5.224692722	7.119040025	5.955545259	73	74	87	80	57	60	79	69	4.621995198	4.530846845	6.154316616	5.326652645	12	12	13	12	56	21	73	60	1	3.9	1.047505396	109.6077	106.9666	1
6.561357996	6.101572524	7.678269431	7.542023165	79	70	87	78	71	58	82	70	5.410670992	5.009998811	6.6770956	6.152818321	12	12	12	14	47	17.9	64	58	1	4.2	1.700457208	117.0627	149.1487	2
5.359853668	4.888382428	12.57720287	12.95729375	47	47	83	84	47	47	83	84	4.281216413	3.924975363	10.10833267	10.35065732	11	11	14	15	0	23.9	41	53	2	4.3	1.866224786	126.1941	103.4657	2
4.829519133	5.051815561	5.144589968	5.466396491	78	74	84	82	78	74	84	82	6.044323008	6.372387553	7.057704381	6.921624287	12	12	13	14	0	31.8	66	57	1	2.7	0.709550109	107.0238	106.836	2
5.874442218	7.771562314	7.789329386	7.574367974	71	79	84	82	64	74	81	77	4.942479303	6.504770776	6.547795823	6.379620174	13	13	14	14	32	21.9	70	52	1	4.1	3.615301111	184.9289	181.3592	2
5.506043808	3.2737147	9.39142112	8.975107426	55	41	73	74	55	41	73	74	6.143283567	3.587471374	10.36045138	9.839009228	13	12	16	16	0	29.8	28	51	2	3.1	1.00659247	76.0697	107.0022	1
7.704034674	8.360508285	7.219347175	7.463438868	77	83	81	84	77	83	81	84	NaN	NaN	NaN	NaN	13	13	13	14	0	26.7	39	61	2	NaN	NaN	138.8019	114.0369	1
6.661473075	5.627922498	6.234667158	4.824990405	86	77	83	73	85	75	82	71	6.795316351	5.622066208	6.3962007	4.912031837	9	12	13	13	12	29.1	26	67	5	3.4	1.025280895	126.0129	107.1597	1
9.903023436	8.891091173	11.58901274	7.320677638	99	99	109	100	99	99	109	100	9.250229758	8.364784158	10.86676469	7.726145983	12	12	14	13	0	21.5	52	58	2	3.7	3.600439865	157.8647	124.245	1
5.54461685	4.648956431	6.037041031	5.702205419	83	73	85	86	83	73	85	86	5.634625508	4.699511261	6.125237337	5.786084625	14	13	15	15	0	23	55	52	1	3.4	0.682937333	167.9065	108.5594	1
4.439777964	3.847524286	6.021381495	5.167155986	66	63	82	80	66	63	82	80	5.45146795	4.705333968	7.396747544	6.656598122	11	11	15	16	0	31.9	66	55	1	2.8	1.528835056	122.0058	119.7672	1
9.452428052	5.526626658	10.79519205	8.410425186	99	79	105	97	99	71	107	96	8.334365253	4.835614414	9.588745702	7.45973501	14	12	17	15	43	20.5	51	52	1	3.9	1.865106714	86.6	117.1	2
6.753032718	4.560185847	8.11294806	5.822588606	83	70	89	78	82	68	89	77	7.271720046	4.865386981	8.883740889	6.244234068	12	11	16	12	7	21.4	50	54	1	3.2	1.911846771	188.7471	125.0109	1
5.808175644	5.411951665	6.605026464	6.767520063	50	55	60	53	49	54	59	52	4.070691466	3.808601865	4.667398222	4.756052757	15	15	17	17	5	20.1	25	60	5	4.9	4.938750378	127.6121	138.8488	2
3.467324231	3.348522031	3.644681321	3.550158058	77	74	82	77	75	72	80	75	4.763292079	4.591535601	5.574358836	4.842922059	13	13	14	14	13	36.4	75	49	1	2.5	1.93403616	58.7057	156.7599	2
6.61407903	6.874842193	7.502811023	6.918686376	82	83	85	83	82	83	85	83	5.894468742	6.01775437	6.674668979	6.12298054	13	12	14	13	0	24.3	19	65	1	3.9	0.967468198	176.1686	124.1168	1
5.626668282	4.19715904	8.662527778	5.644919792	61	54	84	65	61	54	84	65	8.000750365	5.962407418	12.59902731	8.072382861	14	12	15	13	0	31.6	25	47	1	2.4	3.511649746	104.1903	76.4539	2
8.414798898	8.563873721	9.57760452	10.18664528	62	67	74	79	61	66	74	78	8.49700037	8.679339656	9.758740649	10.29780967	11	11	13	14	5	20.7	22	50	1	3.4	4.08459712	122.0023	122.0098	1
5.056492185	4.309089518	7.037227649	4.767385951	72	65	83	70	71	64	83	69	4.453653947	3.728140247	6.215255949	4.181303054	10	9	12	11	3	20	53	55	1	3.9	1.147798395	112.8909	120.99	2
5.57499992	5.621342739	6.450742385	6.710930035	76	73	86	84	76	73	86	84	5.285544645	5.326806916	6.151298672	6.425036473	10	10	13	13	0	25.6	28	55	2	3.6	3.615031616	127.797	107.8093	2
4.976926422	3.865121985	8.419154816	7.580343694	65	54	89	82	62	50	88	81	5.925340166	4.614404481	10.05404622	9.017266235	9	8	15	13	14	30.2	19	61	1	2.9	1.480962184	178.2791	194.5033	2
7.562734695	6.72502001	5.71152724	6.237987934	85	75	80	79	85	75	80	79	8.424308207	7.442191094	6.398729541	6.960450751	14	14	13	14	0	28.4	48	64	1	3.1	0.912564554	109.191	114.3654	2
4.975869659	3.943504672	4.713977708	5.85473919	79	62	80	83	79	62	80	83	6.82848367	5.372968185	6.473520373	8.082206909	6	6	6	6	0	24.1	52	59	1	2.5	1.540480371	179.3425	166.1184	2
5.553102686	4.341806706	6.428908331	5.048929278	69	62	77	69	68	61	76	68	5.110519135	4.038927163	5.993269684	4.678305457	11	10	13	12	6	23.4	39	63	1	3.7	2.82377602	122.9907	108.0883	2
4.402885739	4.429573141	5.700847016	5.431865734	49	49	56	58	49	49	56	58	5.444555819	5.413530405	6.98015375	6.714063314	13	12	14	14	0	29.6	20	58	2	2.8	0.92843692	115.0418	164.7448	2
7.875717924	8.752327827	7.850861947	7.949465745	97	93	103	100	97	93	103	100	7.791928871	8.639120912	8.646899702	7.85933063	15	16	18	17	13	23.6	20	57	1	3.5	2.383719742	127.1296	151.0469	2
8.362152811	7.181730106	10.22911332	8.594967849	73	64	85	73	71	62	85	72	10.33033807	8.812846054	12.68211406	10.59017443	14	14	17	16	10	26.3	19	58	1	2.8	1.006190701	158.8713	127.9223	2
6.345579317	4.884677933	7.633191582	5.382562132	64	56	78	61	64	56	78	61	4.576255039	3.495164911	5.51834984	3.846061782	13	12	14	13	0	18.8	21	41	1	4.8	1.126702233	120.9662	131.796	1
4.697334915	3.854684915	5.076192059	4.01497888	78	72	82	75	78	72	82	75	5.051380455	4.101349442	5.366698519	4.317666106	9	8	10	9	0	33.7	59	68	1	3.2	0.526532159	173.6125	173.7763	1
4.139039465	4.276168242	7.917640999	4.649067144	42	42	54	43	42	42	54	43	3.056365512	3.191112134	5.89556668	3.403227895	8	8	10	9	0	21.6	49	56	2	4.6	3.389718781	103.8255	109.3552	1
6.062446189	5.918542077	6.327989074	6.048159891	79	78	83	81	79	78	83	81	6.723309946	6.537257154	7.03394815	6.767033372	14	15	16	15	2	27.3	52	64	1	3.1	1.045654707	125.9241	116.078	1
3.007637601	3.886722678	4.399350985	4.976711231	54	57	59	63	54	57	59	63	2.79822733	3.635745989	4.091987045	4.622348609	7	7	7	7	0	19.9	53	50	1	3.7	0.629888039	185.4868	109.9521	2
6.432986227	5.407920598	7.55378875	5.641015531	77	72	88	77	73	67	86	73	6.929261496	5.785915485	8.145401118	6.094666809	14	13	17	15	23	20.7	62	56	1	3.2	1.33688364	116.0101	108.5138	1
6.880717512	7.61890056	8.320049712	9.158993362	72	71	84	83	69	69	83	82	5.91526108	6.590386664	7.201555112	7.931034425	14	13	15	16	14	20.1	25	59	1	4	4.284468224	150.7515	137.8095	2
5.485807878	5.24558819	6.45967709	5.447539092	73	70	82	73	71	67	80	71	4.860212826	4.669347169	5.692714504	4.840066037	14	14	15	15	13	26.6	59	59	5	3.9	0.541366938	120.6275	122.9534	2
7.438058491	4.621968359	9.015570296	7.442099772	76	66	92	81	76	66	92	81	5.810767812	3.598912368	7.055318479	5.846821873	13	12	15	13	0	21.1	26	54	2	4.4	2.529014843	143.8504	139.9712	2
10.39137055	9.706531673	11.34166917	10.00337542	80	80	87	82	79	79	87	80	9.955113236	9.289349026	10.88147808	9.540042451	14	14	15	14	12	23.1	35	39	1	3.6	1.076192168	115.5042	129.995	1
5.489569718	5.090248562	6.006984925	4.936800591	78	76	82	80	76	75	82	78	7.499523038	6.951294123	8.248980775	7.481093673	10	13	14	16	9	28.3	47	57	1	2.5	1.425501649	61.6798	181.4732	1
2.107069366	2.031268059	1.977461526	2.310846018	65	64	68	67	64	63	66	65	1.947575773	1.881190716	1.826027011	2.137978863	7	7	7	7	7	19.5	83	64	1	3.7	1.978171019	94.8578	91.1791	2
5.021508474	5.018369682	6.284653579	6.572683515	67	70	78	87	66	69	77	87	4.241027658	4.288346416	5.254593591	5.648298772	11	12	13	13	2	22.4	49	54	1	4	1.126493902	119.9775	103.8161	1
9.886045937	7.649890297	9.466759835	8.39197012	92	85	95	95	91	84	95	95	10.67799141	8.234623087	10.22081045	10.21288847	14	13	14	15	14	24.7	21	62	1	3.2	1.550483412	99.9405	114.1688	1
6.262143637	7.04788441	7.347869601	6.396969876	69	72	72	70	69	72	72	70	5.715137399	6.418017765	6.681827018	5.843934332	14	14	14	13	0	20.6	31	66	1	3.8	2.559641234	122.3435	119.9229	1
6.944929333	7.155469848	11.26417555	9.875815213	52	53	73	64	52	53	73	64	5.659615085	5.896564427	9.578476	8.144699841	14	14	16	16	0	22.5	40	48	2	4.2	0.735650547	112.8023	158.5758	2
8.24744607	6.373921058	8.607548432	8.438388308	78	67	88	83	78	67	88	83	5.789919921	4.48047262	6.051409602	5.88929948	8	7	12	9	3	21.1	37	67	1	4.9	2.065275567	122.8627	138.9737	2
